# Supplementary material for: Cerebellar deep brain stimulation as a dual-function therapeutic for restoring movement and sleep in dystonic mice
Source: Neurotherapeutics. 2024 Oct 23;21(6):e00467. doi: 10.1016/j.neurot.2024.e00467 (PMC11585869; doi:10.1016/j.neurot.2024.e00467)
Supplement: Multimedia component 2 [file mmc2.xlsx]

## Sheet: Panel D-I, K, L
group	mouse_id	stats_id	dbs_day	wake_min	rem_min	nrem_min	wake_avg_sec	rem_number	nrem_number	rem_latency	nrem_latency
control	control1	1	0	180.2	50.4	161.867	43.5	424	1787	31	43.6667		ANOVA Table - Wake Time											ANOVA Table (type II tests) - REM Time											ANOVA Table (type II tests) - NREM Time											ANOVA Table (type II tests) - Avg. Wake Length
control	control1	2	1	185.8	55.5333	167.8	49.6	427	1775	31.2	37		Effect DFn DFd F p p<.05 ges											Effect DFn DFd F p p<.05 ges											Effect DFn DFd F p p<.05 ges											Effect DFn DFd F p p<.05 ges
control	control1	3	2	183.667	51.2667	164.4	48.3	421	1771	35.1333	41.4667		1 group 2 96 29.569 9.87e-11 * 0.381											1 group 2 96 32.862 1.34e-11 * 0.406											1 group 2 96 180.709 2.84e-33 * 0.790											1 group 2 96 78.123 7.27e-21 * 0.619
control	control1	4	3	181.4	52.4	164.833	47	421	1730	33	40		2 dbs_day 3 96 22.954 2.75e-11 * 0.418											2 dbs_day 3 96 38.590 1.89e-16 * 0.547											2 dbs_day 3 96 13.358 2.34e-07 * 0.294											2 dbs_day 3 96 64.172 7.44e-23 * 0.667
control	control2	5	0	171.6	68.0667	128.133	36.2	453	1413	47.8	52		3 group:dbs_day 6 96 5.519 6.03e-05 * 0.256											3 group:dbs_day 6 96 9.221 5.73e-08 * 0.366											3 group:dbs_day 6 96 3.095 8.00e-03 * 0.162											3 group:dbs_day 6 96 16.824 3.51e-13 * 0.513
control	control2	6	1	175.867	68.4	134.867	36.7	462	1408	50.8	48.2667
control	control2	7	2	170.067	63.5333	130.733	35.5	460	1419	53.4	49.4			dbs_day	.y.	group1	group2	statistic	df	p	p.adj	p.adj.signif			dbs_day	.y.	group1	group2	statistic	df	p	p.adj	p.adj.signif			dbs_day	.y.	group1	group2	statistic	df	p	p.adj	p.adj.signif			dbs_day	.y.	group1
control	control2	8	3	176.133	66.2	132.133	38.7	458	1465	50.4667	46.2667		1	0	wake_min	control	pdx	-5.99605	8	0.000325	0.000975	***		1	0	rem_min	control	pdx	6.90658	8	0.000124	0.000372	***		1	0	nrem_min	control	pdx	-5.38186	8	0.00066	0.002	**		1	0	wake_avg_sec	control
control	control3	9	0	155.9	61.23	145	29.1	427	1680	49.9	37.3		2	0	wake_min	control	ptf	-7.9924	8	4.4e-05	0.000132	***		2	0	rem_min	control	ptf	7.24656	8	8.83e-05	0.000265	***		2	0	nrem_min	control	ptf	-5.22951	8	0.000793	0.002	**		2	0	wake_avg_sec	control
control	control3	10	1	150.8	63.9667	150.1	25.5	436	1688	53.4	39.8		3	0	wake_min	pdx	ptf	-0.488677	8	0.638	1	ns		3	0	rem_min	pdx	ptf	1.034	8	0.331	0.993	ns		3	0	nrem_min	pdx	ptf	1.99334	8	0.081	0.244	ns		3	0	wake_avg_sec	pdx
control	control3	11	2	156.867	60.4	147.567	28.5	433	1667	51.2	40.2		4	1	wake_min	control	pdx	-0.879682	8	0.405	1	ns		4	1	rem_min	control	pdx	0.284732	8	0.783	1	ns		4	1	nrem_min	control	pdx	-7.26724	8	8.66e-05	0.00026	***		4	1	wake_avg_sec	control
control	control3	12	3	158.767	60.3	148.4	29.1	430	1632	55	38.2		5	1	wake_min	control	ptf	-1.36974	8	0.208	0.624	ns		5	1	rem_min	control	ptf	1.03878	8	0.329	0.987	ns		5	1	nrem_min	control	ptf	-9.33224	8	1.42e-05	4.26e-05	****		5	1	wake_avg_sec	control
control	control4	13	0	174.15	70.3	150	33	400	1490	42.7	41.6		6	1	wake_min	pdx	ptf	0.114426	8	0.912	1	ns		6	1	rem_min	pdx	ptf	0.730562	8	0.486	1	ns		6	1	nrem_min	pdx	ptf	0.406239	8	0.695	1	ns		6	1	wake_avg_sec	pdx
control	control4	14	1	176.7	66.2	147.1	32.4	398	1487	43.8	46.5		7	2	wake_min	control	pdx	-1.06765	8	0.317	0.951	ns		7	2	rem_min	control	pdx	-0.670217	8	0.522	1	ns		7	2	nrem_min	control	pdx	-7.52159	8	6.79e-05	0.000204	***		7	2	wake_avg_sec	control
control	control4	15	2	172.2	65.1	147.9	30.6	404	1434	45.5	44.8		8	2	wake_min	control	ptf	-1.75347	8	0.118	0.354	ns		8	2	rem_min	control	ptf	0.697768	8	0.505	1	ns		8	2	nrem_min	control	ptf	-9.03751	8	1.8e-05	5.4e-05	****		8	2	wake_avg_sec	control
control	control4	16	3	177.5	68	150.1	30.8	406	1589	41.9	43.1		9	2	wake_min	pdx	ptf	0.186376	8	0.857	1	ns		9	2	rem_min	pdx	ptf	1.65895	8	0.136	0.408	ns		9	2	nrem_min	pdx	ptf	0.126217	8	0.903	1	ns		9	2	wake_avg_sec	pdx
control	control5	17	0	151.5	54.3	155	40.7	519	1583	29.4	59.9		10	3	wake_min	control	pdx	-5.27661	8	0.000749	0.002	**		10	3	rem_min	control	pdx	5.36116	8	0.000677	0.002	**		10	3	nrem_min	control	pdx	-4.76329	8	0.001	0.004	**		10	3	wake_avg_sec	control
control	control5	18	1	147.2	59.7	156.2	43.6	516	1576	31.2	56.2		11	3	wake_min	control	ptf	-7.55417	8	6.58e-05	0.000197	***		11	3	rem_min	control	ptf	6.16829	8	0.000269	0.000807	***		11	3	nrem_min	control	ptf	-5.00142	8	0.001	0.003	**		11	3	wake_avg_sec	control
control	control5	19	2	149	57.2	156.6	39.9	520	1481	33.3	55		12	3	wake_min	pdx	ptf	-0.295108	8	0.775	1	ns		12	3	rem_min	pdx	ptf	0.783745	8	0.456	1	ns		12	3	nrem_min	pdx	ptf	0.772498	8	0.462	1	ns		12	3	wake_avg_sec	pdx
control	control5	20	3	148.1	53	158.3	42.2	525	1533	30.5	52.4
control	control6	21	0	166.7	66.7	163	47.7	502	1438	49.4	33.7			group	.y.	group1	group2	statistic	df	p	p.adj	p.adj.signif			group	.y.	group1	group2	statistic	df	p	p.adj	p.adj.signif			group	.y.	group1	group2	statistic	df	p	p.adj	p.adj.signif			group	.y.	group1
control	control6	22	1	160.1	60.8	163.1	49	505	1497	44.7	34.5		1	control	wake_min	0	1	0.136974	8	0.894	1	ns		1	control	rem_min	0	1	-0.102955	8	0.921	1	ns		1	control	nrem_min	0	1	-1.89442	8	0.095	0.569	ns		1	control	wake_avg_sec	0
control	control6	23	2	162.1	64.8	163.9	47.9	496	1455	44	31.1		2	control	wake_min	0	2	0.00531633	8	0.996	1	ns		2	control	rem_min	0	2	1.57103	8	0.155	0.93	ns		2	control	nrem_min	0	2	-0.562681	8	0.589	1	ns		2	control	wake_avg_sec	0
control	control6	24	3	163	62.2	166.7	47.5	500	1484	50.2	32.8		3	control	wake_min	0	3	-0.616757	8	0.555	1	ns		3	control	rem_min	0	3	3.26766	8	0.011	0.068	ns		3	control	nrem_min	0	3	-1.7504	8	0.118	0.708	ns		3	control	wake_avg_sec	0
control	control7	25	0	172.2	68.1	135	40.2	396	1512	35.9	62.3		4	control	wake_min	1	2	-0.136296	8	0.895	1	ns		4	control	rem_min	1	2	1.75124	8	0.118	0.708	ns		4	control	nrem_min	1	2	2.39223	8	0.044	0.262	ns		4	control	wake_avg_sec	1
control	control7	26	1	170.9	67	134.4	41.2	399	1562	29.2	60.3		5	control	wake_min	1	3	-0.697202	8	0.505	1	ns		5	control	rem_min	1	3	2.54567	8	0.034	0.206	ns		5	control	nrem_min	1	3	0.532757	8	0.609	1	ns		5	control	wake_avg_sec	1
control	control7	27	2	176.7	65.4	130.2	44.1	389	1580	33.5	65.2		6	control	wake_min	2	3	-0.689483	8	0.51	1	ns		6	control	rem_min	2	3	0.724669	8	0.489	1	ns		6	control	nrem_min	2	3	-1.12669	8	0.293	1	ns		6	control	wake_avg_sec	2
control	control7	28	3	174.2	65.2	136.6	38.5	403	1518	35.3	65.9		7	pdx	wake_min	0	1	9.97343	8	8.66e-06	5.2e-05	****		7	pdx	rem_min	0	1	-10.3637	8	6.5e-06	3.9e-05	****		7	pdx	nrem_min	0	1	-9.17337	8	1.61e-05	9.66e-05	****		7	pdx	wake_avg_sec	0
control	control8	29	0	179	57.2	141	36.6	468	1332	22.7	40		8	pdx	wake_min	0	2	13.8494	8	7.14e-07	4.28e-06	****		8	pdx	rem_min	0	2	-10.2595	8	7.01e-06	4.21e-05	****		8	pdx	nrem_min	0	2	-10.7116	8	5.07e-06	3.04e-05	****		8	pdx	wake_avg_sec	0
control	control8	30	1	180.1	58.1	140.6	33.6	468	1325	22.9	38.2		9	pdx	wake_min	0	3	0.242585	8	0.814	1	ns		9	pdx	rem_min	0	3	-0.436251	8	0.674	1	ns		9	pdx	nrem_min	0	3	2.04485	8	0.075	0.451	ns		9	pdx	wake_avg_sec	0
control	control8	31	2	177.5	58.7	140.3	32	462	1339	27.5	42.9		10	pdx	wake_min	1	2	-0.590576	8	0.571	1	ns		10	pdx	rem_min	1	2	-1.35287	8	0.213	1	ns		10	pdx	nrem_min	1	2	0.842484	8	0.424	1	ns		10	pdx	wake_avg_sec	1
control	control8	32	3	174.3	53.9	137.2	31.8	465	1380	25.2	40.4		11	pdx	wake_min	1	3	-10.2427	8	7.09e-06	4.25e-05	****		11	pdx	rem_min	1	3	13.9114	8	6.9e-07	4.14e-06	****		11	pdx	nrem_min	1	3	11.3789	8	3.21e-06	1.93e-05	****		11	pdx	wake_avg_sec	1
control	control9	33	0	167	73	147	26.7	444	1300	31.3	41.6		12	pdx	wake_min	2	3	-12.4764	8	1.59e-06	9.54e-06	****		12	pdx	rem_min	2	3	12.7909	8	1.32e-06	7.92e-06	****		12	pdx	nrem_min	2	3	14.0944	8	6.24e-07	3.74e-06	****		12	pdx	wake_avg_sec	2
control	control9	34	1	169	70.8	151.2	28.6	450	1305	36.2	36.6		13	ptf	wake_min	0	1	10.4604	8	6.06e-06	3.64e-05	****		13	ptf	rem_min	0	1	-16.9064	8	1.52e-07	9.12e-07	****		13	ptf	nrem_min	0	1	-8.28276	8	3.4e-05	0.000204	***		13	ptf	wake_avg_sec	0
control	control9	35	2	170.1	69.8	148.7	30.5	442	1313	35.7	37.7		14	ptf	wake_min	0	2	9.92201	8	9e-06	5.4e-05	****		14	ptf	rem_min	0	2	-12.6159	8	1.46e-06	8.76e-06	****		14	ptf	nrem_min	0	2	-8.56845	8	2.66e-05	0.00016	***		14	ptf	wake_avg_sec	0
control	control9	36	3	171.7	69	145.8	26.4	448	1354	36.2	36.4		15	ptf	wake_min	0	3	0.592132	8	0.57	1	ns		15	ptf	rem_min	0	3	-1.24596	8	0.248	1	ns		15	ptf	nrem_min	0	3	-0.184053	8	0.859	1	ns		15	ptf	wake_avg_sec	0
ptf	ptf1	37	0	215.133	40.5333	166.8	71.5	268	2190	81.8667	44.2		16	ptf	wake_min	1	2	-0.733889	8	0.484	1	ns		16	ptf	rem_min	1	2	1.39191	8	0.201	1	ns		16	ptf	nrem_min	1	2	0.242983	8	0.814	1	ns		16	ptf	wake_avg_sec	1
ptf	ptf1	38	1	176.6	58	189.3	41.8	405	2406	46.8	32.8		17	ptf	wake_min	1	3	-7.37314	8	7.82e-05	0.000469	***		17	ptf	rem_min	1	3	10.124	8	7.74e-06	4.64e-05	****		17	ptf	nrem_min	1	3	6.97531	8	0.000115	0.00069	***		17	ptf	wake_avg_sec	1
ptf	ptf1	39	2	178.7	58	181.467	38	402	2396	47.6667	35.1		18	ptf	wake_min	2	3	-7.07098	8	0.000105	0.00063	***		18	ptf	rem_min	2	3	9.96402	8	8.72e-06	5.23e-05	****		18	ptf	nrem_min	2	3	8.00716	8	4.34e-05	0.00026	***		18	ptf	wake_avg_sec	2
ptf	ptf1	40	3	219.667	44.1333	167.867	75.1	276	2200	87	44
ptf	ptf2	41	0	234.267	47.6667	169.867	74.4	304	2000	59.1333	48.6667
ptf	ptf2	42	1	189.533	64.7	191	37.4	411	2316	26	42.3333
ptf	ptf2	43	2	186.667	59.2	187.2	38.7	391	2322	28.3333	43.2667
ptf	ptf2	44	3	230.4	43.9	162.4	70.2	298	2061	55.6	47.2
ptf	ptf3	45	0	187.533	51.3333	184.933	109.2	320	2387	72.3333	36.6
ptf	ptf3	46	1	160.02	70.2	197.4	57.2	513	2649	45.4667	27.2667
ptf	ptf3	47	2	163.3	70.3333	196.867	61	495	2661	47.5333	30.9333
ptf	ptf3	48	3	180.133	50.4667	182.067	97.9	307	2394	77.2667	41.6
ptf	ptf4	49	0	194.8	46	165.2	90.1	206	2097	68.8	32.9
ptf	ptf4	50	1	165.9	56.7	188.5	48.5	363	2349	36.1	21.8
ptf	ptf4	51	2	168.1	56	187.1	40.8	369	2354	29.5	23.6
ptf	ptf4	52	3	198.3	48.8	168.9	94.4	200	2105	62.6	34.2
ptf	ptf5	53	0	190.6	44.5	176.8	87.7	294	2168	78.1	34.4
ptf	ptf5	54	1	164.8	59.9	183.3	38.4	477	2414	38.2	21.3
ptf	ptf5	55	2	168.1	58.6	186.2	37.8	475	2519	45.1	23.3
ptf	ptf5	56	3	184	45.9	177.2	84.9	295	2171	73.3	34.1
ptf	ptf6	57	0	189.6	48	170.6	81.1	256	2322	76.5	37.7
ptf	ptf6	58	1	170.3	62.7	190	36.1	443	2610	37	26.2
ptf	ptf6	59	2	166.3	57.3	193.1	29.3	449	2574	44.2	27.5
ptf	ptf6	60	3	187.2	49.3	168.7	80.4	262	2316	79.9	38
ptf	ptf7	61	0	200.2	44.9	178	118.4	285	2050	81.9	39.5
ptf	ptf7	62	1	175.8	57.1	187.4	63.2	448	2347	45.7	30.1
ptf	ptf7	63	2	176.6	57.3	185.6	59.3	453	2341	45.5	24
ptf	ptf7	64	3	194.1	46.5	178.6	117.3	277	2077	83.1	36.1
ptf	ptf8	65	0	214.6	47.2	170.5	103.2	279	2123	79.7	29.1
ptf	ptf8	66	1	179	60.1	190.7	51	439	2510	41.9	16.2
ptf	ptf8	67	2	177.7	62.4	192.5	49.8	446	2376	35.2	24.5
ptf	ptf8	68	3	219.8	49.1	174.7	105.9	286	2135	73	32.5
ptf	ptf9	69	0	220.1	46.8	169.6	68.6	240	2200	71	30.8
ptf	ptf9	70	1	174.7	62.5	185.1	29.2	427	2479	35.9	18.7
ptf	ptf9	71	2	177.2	61.9	189.8	26	432	2422	40	22.4
ptf	ptf9	72	3	223.9	47	174	67.8	243	2161	71.9	33.5
pdx	pdx1	73	0	190.733	44.4667	166.2	82	257	2377	91.3333	46.6667
pdx	pdx1	74	1	159.467	65.8667	177.6	52.6	338	2300	53.2667	30.1333
pdx	pdx1	75	2	163.533	69.2	175.2	48.2	345	2400	54.6	32.5333
pdx	pdx1	76	3	188.533	49.4667	164.133	89.9	262	2280	94.9333	47.6667
pdx	pdx2	77	0	214.2	53.8	180.8	102.9	332	2128	69.5333	44.6667
pdx	pdx2	78	1	174.1	69.1111	203	48.6	464	2400	34.4	33
pdx	pdx2	79	2	177	72.5	195	54.9	470	2359	30	33
pdx	pdx2	80	3	210.2	51	179.2	105	341	2134	72.8	46.1
pdx	pdx3	81	0	185.1	46.6	187.8	88.3	275	2203	73.9	35
pdx	pdx3	82	1	154.4	65.1	195.8	41.7	402	2434	40.4	21.1
pdx	pdx3	83	2	152	63	200	37.1	410	2540	42.7	20.7
pdx	pdx3	84	3	187.567	50.1	187	94.7	280	2253	68.2	36.2
pdx	pdx4	85	0	205.7	52.8	174.8	97.1	303	2255	79.7	40
pdx	pdx4	86	1	177.4	63.1	191.6	47.3	471	2550	46.6	28.3
pdx	pdx4	87	2	176.7	61.8	192.7	42	483	2578	49.6	24.7
pdx	pdx4	88	3	205.9	50.7	176.2	92.1	310	2198	82.8	41.6
pdx	pdx5	89	0	204.4	44.8	170.4	77.3	282	2184	70.2	42.6
pdx	pdx5	90	1	178.7	56.1	188.9	30.3	470	2476	34.8	32.7
pdx	pdx5	91	2	175.9	58.1	186.2	34.9	454	2452	35	28.6
pdx	pdx5	92	3	208.6	46.5	172.6	81	275	2173	72.2	40
pdx	pdx6	93	0	217.7	49.6	177.5	115.5	267	2168	72.6	38
pdx	pdx6	94	1	175.2	59.3	190.6	60.3	440	2418	40.7	24.4
pdx	pdx6	95	2	187.6	60.8	193.3	62.1	435	2307	42.8	26.8
pdx	pdx6	96	3	215.7	47.2	173.2	111.1	271	2154	75.5	30.1
pdx	pdx7	97	0	186.6	47.1	179.1	89.3	262	2037	69.5	39.3
pdx	pdx7	98	1	170.5	62.7	190.3	40.8	407	2230	39.6	28.6
pdx	pdx7	99	2	170.3	62.6	188.5	43.9	393	2468	34.5	23.2
pdx	pdx7	100	3	187.4	44.6	175.5	94.5	253	2171	67.2	35.1
pdx	pdx8	101	0	197.2	45.9	175.7	84.6	239	2116	77	36.5
pdx	pdx8	102	1	178.5	66.3	185.3	37.3	440	2380	41.3	26.6
pdx	pdx8	103	2	175.4	65.3	183.3	35.7	445	2330	46.4	29.5
pdx	pdx8	104	3	192.8	48.7	172.7	80.6	241	2070	79.4	38.9
pdx	pdx9	105	0	219.2	44	172	74.1	220	2080	78.2	32
pdx	pdx9	106	1	192.7	56.8	187.8	28.1	432	2428	47.3	30.9
pdx	pdx9	107	2	191.3	59.7	187.7	35.3	438	2427	45.2	30.1
pdx	pdx9	108	3	221.9	44.7	170.5	80.2	225	2130	75.8	40
[truncated: 46 more columns]
