# Supplementary material for: Cerebellar deep brain stimulation as a dual-function therapeutic for restoring movement and sleep in dystonic mice
Source: Neurotherapeutics. 2024 Oct 23;21(6):e00467. doi: 10.1016/j.neurot.2024.e00467 (PMC11585869; doi:10.1016/j.neurot.2024.e00467)
Supplement: Multimedia component 5 [file mmc5.xlsx]

## Sheet: interposed sleep data
group	mouse_id	stats_id	dbs_day	target	wake_min	rem_min	nrem_min
control	control1	1	0	int	174	60	149
control	control1	2	1	int	173	62	151
control	control1	3	2	int	172	65	149
control	control1	4	3	int	170	64	150
control	control2	5	0	int	172	61	148
control	control2	6	1	int	174	63	145
control	control2	7	2	int	170	60	146
control	control2	8	3	int	175	60	148
control	control3	9	0	int	182	63	151
control	control3	10	1	int	187	60	153
control	control3	11	2	int	185	64	153
control	control3	12	3	int	183	62	155
control	control4	13	0	int	173	64	148
control	control4	14	1	int	177	61	145
control	control4	15	2	int	171	62	146
control	control4	16	3	int	177	63	148
ptf	ptf1	17	0	int	198	43.3333	174
ptf	ptf1	18	1	int	200	40	173
ptf	ptf1	19	2	int	196	41	175
ptf	ptf1	20	3	int	197	41	175
ptf	ptf2	21	0	int	201	47	175
ptf	ptf2	22	1	int	202	44	173
ptf	ptf2	23	2	int	200	45	176
ptf	ptf2	24	3	int	199	43	178
ptf	ptf3	25	0	int	212	46	170
ptf	ptf3	26	1	int	211	46	171
ptf	ptf3	27	2	int	214	46	169
ptf	ptf3	28	3	int	213	48	170
pdx	pdx1	33	0	int	205	44	174
pdx	pdx1	34	1	int	207	46	171
pdx	pdx1	35	2	int	206	46	172
pdx	pdx1	36	3	int	205	46	176
pdx	pdx2	37	0	int	205	42	172
pdx	pdx2	38	1	int	204	43	170
pdx	pdx2	39	2	int	202	41	169
pdx	pdx2	40	3	int	202	40	171

## Sheet: interposed sleep stats
Linear mixed model fit by REML ['lmerMod']										Linear mixed model fit by REML ['lmerMod']										Linear mixed model fit by REML ['lmerMod']
Formula: wake_min ~ group * dbs_day + (1 | mouse_id)										Formula: rem_min ~ group * dbs_day + (1 | mouse_id)										Formula: nrem_min ~ group * dbs_day + (1 | mouse_id)
Data: data										Data: data										Data: data
REML criterion at convergence: 133										REML criterion at convergence: 114.6										REML criterion at convergence: 111.8
Scaled residuals:										Scaled residuals:										Scaled residuals:
Min 1Q Median 3Q Max										Min 1Q Median 3Q Max										Min 1Q Median 3Q Max
-1.4283 -0.5547 -0.1122 0.5980 1.2842										-1.5629 -0.5325 0.0167 0.5249 1.5116										-1.28743 -0.51485 -0.07171 0.58940 1.38988
Random effects:										Random effects:										Random effects:
Groups Name Variance Std.Dev.										Groups Name Variance Std.Dev.										Groups Name Variance Std.Dev.
mouse_id (Intercept) 35.988 5.999										mouse_id (Intercept) 3.286 1.813										mouse_id (Intercept) 7.403 2.721
Residual 3.439 1.854										Residual 2.603 1.614										Residual 1.774 1.332
Number of obs: 36, groups: mouse_id, 9										Number of obs: 36, groups: mouse_id, 9										Number of obs: 36, groups: mouse_id, 9
Fixed effects:										Fixed effects:										Fixed effects:
Estimate Std. Error t value										Estimate Std. Error t value										Estimate Std. Error t value
(Intercept) 175.2500 3.1396 55.820										(Intercept) 62.000 1.213 51.095										(Intercept) 149.00000 1.51469 98.370
grouppdx 29.7500 5.4379 5.471										grouppdx -19.000 2.102 -9.040										grouppdx 24.00000 2.62351 9.148
groupptf 28.4167 4.7957 5.925										groupptf -16.556 1.853 -8.932										groupptf 24.00000 2.31372 10.373
dbs_day1 2.5000 1.3112 1.907										dbs_day1 -0.500 1.141 -0.438										dbs_day1 -0.50000 0.94189 -0.531
dbs_day2 -0.7500 1.3112 -0.572										dbs_day2 0.750 1.141 0.657										dbs_day2 -0.50000 0.94189 -0.531
dbs_day3 1.0000 1.3112 0.763										dbs_day3 0.250 1.141 0.219										dbs_day3 1.25000 0.94189 1.327
grouppdx:dbs_day1 -2.0000 2.2711 -0.881										grouppdx:dbs_day1 2.000 1.976 1.012										grouppdx:dbs_day1 -2.00000 1.63140 -1.226
groupptf:dbs_day1 -1.8333 2.0029 -0.915										groupptf:dbs_day1 -1.611 1.743 -0.924										groupptf:dbs_day1 -0.16667 1.43876 -0.116
grouppdx:dbs_day2 -0.2500 2.2711 -0.110										grouppdx:dbs_day2 -0.250 1.976 -0.127										grouppdx:dbs_day2 -2.00000 1.63140 -1.226
groupptf:dbs_day2 0.4167 2.0029 0.208										groupptf:dbs_day2 -2.194 1.743 -1.259										groupptf:dbs_day2 0.83333 1.43876 0.579
grouppdx:dbs_day3 -2.5000 2.2711 -1.101										grouppdx:dbs_day3 -0.250 1.976 -0.127										grouppdx:dbs_day3 -0.75000 1.63140 -0.460
groupptf:dbs_day3 -1.6667 2.0029 -0.832										groupptf:dbs_day3 -1.694 1.743 -0.972										groupptf:dbs_day3 0.08333 1.43876 0.058
Correlation of Fixed Effects:										Correlation of Fixed Effects:										Correlation of Fixed Effects:
(Intr) grppdx grpptf dbs_d1 dbs_d2 dbs_d3 grppd:_1 grppt:_1 grppd:_2 grppt:_2 grppd:_3										(Intr) grppdx grpptf dbs_d1 dbs_d2 dbs_d3 grppd:_1 grppt:_1 grppd:_2 grppt:_2 grppd:_3										(Intr) grppdx grpptf dbs_d1 dbs_d2 dbs_d3 grppd:_1 grppt:_1 grppd:_2 grppt:_2 grppd:_3
grouppdx -0.577										grouppdx -0.577										grouppdx -0.577
groupptf -0.655 0.378										groupptf -0.655 0.378										groupptf -0.655 0.378
dbs_day1 -0.209 0.121 0.137										dbs_day1 -0.470 0.271 0.308										dbs_day1 -0.311 0.180 0.204
dbs_day2 -0.209 0.121 0.137 0.500										dbs_day2 -0.470 0.271 0.308 0.500										dbs_day2 -0.311 0.180 0.204 0.500
dbs_day3 -0.209 0.121 0.137 0.500 0.500										dbs_day3 -0.470 0.271 0.308 0.500 0.500										dbs_day3 -0.311 0.180 0.204 0.500 0.500
grppdx:db_1 0.121 -0.209 -0.079 -0.577 -0.289 -0.289										grppdx:db_1 0.271 -0.470 -0.178 -0.577 -0.289 -0.289										grppdx:db_1 0.180 -0.311 -0.118 -0.577 -0.289 -0.289
grpptf:db_1 0.137 -0.079 -0.209 -0.655 -0.327 -0.327 0.378										grpptf:db_1 0.308 -0.178 -0.470 -0.655 -0.327 -0.327 0.378										grpptf:db_1 0.204 -0.118 -0.311 -0.655 -0.327 -0.327 0.378
grppdx:db_2 0.121 -0.209 -0.079 -0.289 -0.577 -0.289 0.500 0.189										grppdx:db_2 0.271 -0.470 -0.178 -0.289 -0.577 -0.289 0.500 0.189										grppdx:db_2 0.180 -0.311 -0.118 -0.289 -0.577 -0.289 0.500 0.189
grpptf:db_2 0.137 -0.079 -0.209 -0.327 -0.655 -0.327 0.189 0.500 0.378										grpptf:db_2 0.308 -0.178 -0.470 -0.327 -0.655 -0.327 0.189 0.500 0.378										grpptf:db_2 0.204 -0.118 -0.311 -0.327 -0.655 -0.327 0.189 0.500 0.378
grppdx:db_3 0.121 -0.209 -0.079 -0.289 -0.289 -0.577 0.500 0.189 0.500 0.189										grppdx:db_3 0.271 -0.470 -0.178 -0.289 -0.289 -0.577 0.500 0.189 0.500 0.189										grppdx:db_3 0.180 -0.311 -0.118 -0.289 -0.289 -0.577 0.500 0.189 0.500 0.189
grpptf:db_3 0.137 -0.079 -0.209 -0.327 -0.327 -0.655 0.189 0.500 0.189 0.500 0.378										grpptf:db_3 0.308 -0.178 -0.470 -0.327 -0.327 -0.655 0.189 0.500 0.189 0.500 0.378										grpptf:db_3 0.204 -0.118 -0.311 -0.327 -0.327 -0.655 0.189 0.500 0.189 0.500 0.378
Type III Analysis of Variance Table with Satterthwaite's method										Type III Analysis of Variance Table with Satterthwaite's method										Type III Analysis of Variance Table with Satterthwaite's method
Sum Sq Mean Sq NumDF DenDF F value Pr(>F)										Sum Sq Mean Sq NumDF DenDF F value Pr(>F)										Sum Sq Mean Sq NumDF DenDF F value Pr(>F)
group 162.823 81.412 2 6 23.6754 0.001422 **										group 487.56 243.782 2 6 93.6399 2.992e-05 ***										group 281.283 140.642 2 6 79.2657 4.85e-05 ***
dbs_day 17.633 5.878 3 18 1.7093 0.200822										dbs_day 1.05 0.350 3 18 0.1343 0.9383										dbs_day 25.313 8.438 3 18 4.7554 0.0130 *
group:dbs_day 9.715 1.619 6 18 0.4709 0.820962										group:dbs_day 11.23 1.872 6 18 0.7190 0.6395										group:dbs_day 6.396 1.066 6 18 0.6008 0.7262
Multiple comparisons
Day0	term	contrast	null.value	estimate	std.error	statistic	adj.p.value			term	contrast	null.value	estimate	std.error	statistic	adj.p.value				term	contrast	null.value	estimate	std.error	statistic	adj.p.value
	<chr>	<chr>	<dbl>	<dbl>	<dbl>	<dbl>	<dbl>			<chr>	<chr>	<dbl>	<dbl>	<dbl>	<dbl>	<dbl>				<chr>	<chr>	<dbl>	<dbl>	<dbl>	<dbl>	<dbl>
	group	pdx - control	0	29.75	4.62894	6.42696	0.00153346			group	pdx - control	0	-19	1.5486	-12.2692	8.06213e-06				group	pdx - control	0	24	1.65831	14.4725	5.81794e-07
	group	ptf - control	0	28.4167	4.08234	6.96088	0.00105693			group	ptf - control	0	-16.5556	1.36573	-12.1221	1.2222e-05				group	ptf - control	0	24	1.46249	16.4103	1.86377e-07
	group	ptf - pdx	0	-1.33333	4.87933	-0.273261	0.959754			group	ptf - pdx	0	2.44444	1.63236	1.49749	0.355255				group	ptf - pdx	0	0	1.74802	0	1
Day1	term	contrast	null.value	estimate	std.error	statistic	adj.p.value			term	contrast	null.value	estimate	std.error	statistic	adj.p.value				term	contrast	null.value	estimate	std.error	statistic	adj.p.value
	<chr>	<chr>	<dbl>	<dbl>	<dbl>	<dbl>	<dbl>			<chr>	<chr>	<dbl>	<dbl>	<dbl>	<dbl>	<dbl>				<chr>	<chr>	<dbl>	<dbl>	<dbl>	<dbl>	<dbl>
	group	pdx - control	0	27.75	4.94869	5.60754	0.00339264			group	pdx - control	0	-17	1.87639	-9.05996	0.000438574				group	pdx - control	0	22	2.60208	8.45477	0.000508452
	group	ptf - control	0	26.5833	4.36434	6.09103	0.00241206			group	ptf - control	0	-18.1667	1.65482	-10.978	2.21111e-05				group	ptf - control	0	23.8333	2.29482	10.3857	3.69759e-05
	group	ptf - pdx	0	-1.16667	5.21638	-0.223654	0.972812			group	ptf - pdx	0	-1.16667	1.97789	-0.589855	0.829768				group	ptf - pdx	0	1.83333	2.74284	0.668408	0.788582
Day2	term	contrast	null.value	estimate	std.error	statistic	adj.p.value			term	contrast	null.value	estimate	std.error	statistic	adj.p.value				term	contrast	null.value	estimate	std.error	statistic	adj.p.value
	<chr>	<chr>	<dbl>	<dbl>	<dbl>	<dbl>				<chr>	<chr>	<dbl>	<dbl>	<dbl>	<dbl>	<dbl>				<chr>	<chr>	<dbl>	<dbl>	<dbl>	<dbl>	<dbl>
	group	pdx - control	0	29.5	6.47752	4.55421	0.00896721			group	pdx - control	0	-19.25	2.27074	-8.47742	0.000302108				group	pdx - control	0	22	2.87591	7.64976	0.000539327
	group	ptf - control	0	28.8333	5.71264	5.04729	0.00585428			group	ptf - control	0	-18.75	2.0026	-9.36282	0.000128503				group	ptf - control	0	24.8333	2.53631	9.79113	0.000150756
	group	ptf - pdx	0	-0.666667	6.82791	-0.0976385	0.994737			group	ptf - pdx	0	0.5	2.39357	0.208893	0.976189				group	ptf - pdx	0	2.83333	3.03147	0.93464	0.639098
Day3	term	contrast	null.value	estimate	std.error	statistic	adj.p.value			term	contrast	null.value	estimate	std.error	statistic	adj.p.value				term	contrast	null.value	estimate	std.error	statistic	adj.p.value
	<chr>	<chr>	<dbl>	<dbl>	<dbl>	<dbl>	<dbl>			<chr>	<chr>	<dbl>	<dbl>	<dbl>	<dbl>	<dbl>				<chr>	<chr>	<dbl>	<dbl>	<dbl>	<dbl>	<dbl>
	group	pdx - control	0	27.25	5.51419	4.9418	0.00636905			group	pdx - control	0	-19.25	2.56783	-7.4966	0.000792143				group	pdx - control	0	23.25	3.12083	7.44994	0.000624609
	group	ptf - control	0	26.75	4.86306	5.50066	0.00353686			group	ptf - control	0	-18.25	2.26461	-8.05877	0.000264922				group	ptf - control	0	24.0833	2.75231	8.75021	0.000462738
	group	ptf - pdx	0	-0.5	5.81246	-0.0860221	0.995906			group	ptf - pdx	0	1	2.70673	0.369449	0.928123				group	ptf - pdx	0	0.833333	3.28964	0.25332	0.965284

## Sheet: interposed EMG data and stats
stats_id	mouse_id	group	dbs_day	emg_total	emg_wake	emg_rem	emg_nrem		Linear mixed model fit by REML. t-tests use Satterthwaite's method ['lmerModLmerTest']						Linear mixed model fit by REML. t-tests use Satterthwaite's method ['lmerModLmerTest']						Linear mixed model fit by REML. t-tests use Satterthwaite's method ['lmerModLmerTest']						Linear mixed model fit by REML. t-tests use Satterthwaite's method ['lmerModLmerTest']
1	control1	control	0	2.31167	2.2491	1.90875	1.81353		Formula: emg_total ~ group * dbs_day + (1 | mouse_id)						Formula: emg_wake ~ group * dbs_day + (1 | mouse_id)						Formula: emg_rem ~ group * dbs_day + (1 | mouse_id)						Formula: emg_nrem ~ group * dbs_day + (1 | mouse_id)
2	control1	control	1	2.25209	2.23595	1.7008	1.9614		Data: data						Data: data						Data: data						Data: data
3	control1	control	2	2.21274	2.34872	1.85903	2.00904
4	control1	control	3	2.27053	2.35856	1.83194	1.92455		REML criterion at convergence: -37.1						REML criterion at convergence: -34						REML criterion at convergence: -32.8						REML criterion at convergence: -29.6
5	control2	control	0	2.22787	2.33321	1.6356	1.86686
6	control2	control	1	2.1676	2.36771	1.80406	2.03809		Scaled residuals:						Scaled residuals:						Scaled residuals:						Scaled residuals:
7	control2	control	2	2.09059	2.23441	1.6616	1.95913		Min 1Q Median 3Q Max						Min 1Q Median 3Q Max						Min 1Q Median 3Q Max						Min 1Q Median 3Q Max
8	control2	control	3	2.22573	2.30159	1.78738	1.87558		-1.3207 -0.5139 -0.0639 0.4466 2.4110						-1.1310 -0.7278 0.0592 0.5995 1.6159						-1.4350 -0.6575 0.1578 0.6017 1.5824						-1.65446 -0.71602 -0.08073 0.69980 1.59361
9	control3	control	0	2.18406	2.21465	1.66874	1.97002
10	control3	control	1	2.10311	2.31725	1.78355	1.83851		Random effects:						Random effects:						Random effects:						Random effects:
11	control3	control	2	2.18845	2.36205	1.59891	1.89376		Groups Name Variance Std.Dev.						Groups Name Variance Std.Dev.						Groups Name Variance Std.Dev.						Groups Name Variance Std.Dev.
12	control3	control	3	2.14614	2.25306	1.69077	2.08344		mouse_id (Intercept) 0.001467 0.03830						mouse_id (Intercept) 0.001250 0.03536						mouse_id (Intercept) 0.001359 0.03686						mouse_id (Intercept) 0.00000 0.0000
13	control4	control	0	2.09833	2.46159	1.74723	1.93607		Residual 0.006216 0.07884						Residual 0.007332 0.08563						Residual 0.007697 0.08773						Residual 0.01003 0.1002
14	control4	control	1	2.2228	2.19301	1.89897	1.78928		Number of obs: 36, groups: mouse_id, 9						Number of obs: 36, groups: mouse_id, 9						Number of obs: 36, groups: mouse_id, 9						Number of obs: 36, groups: mouse_id, 9
15	control4	control	2	2.12158	2.27285	1.80835	1.84553
16	control4	control	3	2.18553	2.37755	1.66244	1.83537		Fixed effects:						Fixed effects:						Fixed effects:						Fixed effects:
17	ptf1	ptf	0	3.00495	2.91805	2.76537	2.77412		Estimate Std. Error df t value Pr(>|t|)						Estimate Std. Error df t value Pr(>|t|)						Estimate Std. Error df t value Pr(>|t|)						Estimate Std. Error df t value Pr(>|t|)
18	ptf1	ptf	1	2.21413	2.33543	1.79189	1.97928		(Intercept) 2.205482 0.043827 21.634737 50.323 < 2e-16 ***						(Intercept) 2.314638 0.046322 22.563173 49.969 < 2e-16 ***						(Intercept) 1.740082 0.047579 22.481864 36.572 < 2e-16 ***						(Intercept) 1.89662 0.05008 24.00000 37.871 < 2e-16 ***
19	ptf1	ptf	2	2.24098	2.39216	1.82539	2.00044		grouppdx -0.002575 0.075910 21.634737 -0.034 0.973						grouppdx -0.029524 0.080231 22.563173 -0.368 0.716						grouppdx 0.063516 0.082410 22.481864 0.771 0.449						grouppdx 0.02142 0.08674 24.00000 0.247 0.807
20	ptf1	ptf	3	3.17898	2.82405	2.7014	2.86658		groupptf 0.750323 0.066946 21.634737 11.208 1.78e-10 ***						groupptf 0.517899 0.070757 22.563173 7.319 2.14e-07 ***						groupptf 1.005515 0.072679 22.481864 13.835 1.76e-12 ***						groupptf 1.04322 0.07650 24.00000 13.637 8.48e-13 ***
21	ptf2	ptf	0	2.9691	2.85331	2.80763	2.94593		dbs_day1 -0.019079 0.055751 18.000000 -0.342 0.736						dbs_day1 -0.036158 0.060549 18.000000 -0.597 0.558						dbs_day1 0.056760 0.062035 18.000000 0.915 0.372						dbs_day1 0.01020 0.07083 24.00000 0.144 0.887
22	ptf2	ptf	1	2.27308	2.3219	1.68657	1.87032		dbs_day2 -0.052144 0.055751 18.000000 -0.935 0.362						dbs_day2 -0.010133 0.060549 18.000000 -0.167 0.869						dbs_day2 -0.008109 0.062035 18.000000 -0.131 0.897						dbs_day2 0.03025 0.07083 24.00000 0.427 0.673
23	ptf2	ptf	2	2.16036	2.33893	1.74511	1.89858		dbs_day3 0.001501 0.055751 18.000000 0.027 0.979						dbs_day3 0.008050 0.060549 18.000000 0.133 0.896						dbs_day3 0.003053 0.062035 18.000000 0.049 0.961						dbs_day3 0.03312 0.07083 24.00000 0.468 0.644
24	ptf2	ptf	3	2.85684	2.98105	2.8207	3.04833		grouppdx:dbs_day1 0.001405 0.096564 18.000000 0.015 0.989						grouppdx:dbs_day1 0.060275 0.104873 18.000000 0.575 0.573						grouppdx:dbs_day1 -0.101016 0.107448 18.000000 -0.940 0.360						grouppdx:dbs_day1 0.00959 0.12267 24.00000 0.078 0.938
25	ptf3	ptf	0	2.89336	2.72625	2.6638	3.09946		groupptf:dbs_day1 -0.727262 0.085162 18.000000 -8.540 9.55e-08 ***						groupptf:dbs_day1 -0.506801 0.092490 18.000000 -5.480 3.33e-05 ***						groupptf:dbs_day1 -1.068289 0.094760 18.000000 -11.274 1.37e-09 ***						groupptf:dbs_day1 -1.02390 0.10819 24.00000 -9.464 1.43e-09 ***
26	ptf3	ptf	1	2.14119	2.21141	1.72374	1.92879		grouppdx:dbs_day2 0.053633 0.096564 18.000000 0.555 0.585						grouppdx:dbs_day2 -0.001365 0.104873 18.000000 -0.013 0.990						grouppdx:dbs_day2 -0.039247 0.107448 18.000000 -0.365 0.719						grouppdx:dbs_day2 -0.03423 0.12267 24.00000 -0.279 0.783
27	ptf3	ptf	2	2.21992	2.17958	1.57398	1.82966		groupptf:dbs_day2 -0.696574 0.085162 18.000000 -8.179 1.78e-07 ***						groupptf:dbs_day2 -0.518849 0.092490 18.000000 -5.610 2.53e-05 ***						groupptf:dbs_day2 -1.022664 0.094760 18.000000 -10.792 2.73e-09 ***						groupptf:dbs_day2 -1.06052 0.10819 24.00000 -9.803 7.25e-10 ***
28	ptf3	ptf	3	2.81571	2.76791	2.77162	2.94035		grouppdx:dbs_day3 -0.038078 0.096564 18.000000 -0.394 0.698						grouppdx:dbs_day3 -0.056495 0.104873 18.000000 -0.539 0.597						grouppdx:dbs_day3 -0.093830 0.107448 18.000000 -0.873 0.394						grouppdx:dbs_day3 -0.03153 0.12267 24.00000 -0.257 0.799
29	pdx1	pdx	0	2.10815	2.17319	1.88903	2.0152		groupptf:dbs_day3 -0.006798 0.085162 18.000000 -0.080 0.937						groupptf:dbs_day3 0.017084 0.092490 18.000000 0.185 0.856						groupptf:dbs_day3 0.015923 0.094760 18.000000 0.168 0.868						groupptf:dbs_day3 -0.02120 0.10819 24.00000 -0.196 0.846
30	pdx1	pdx	1	2.23655	2.22997	1.81382	1.891		---						---						---						---
31	pdx1	pdx	2	2.25866	2.35358	1.71714	1.8329		Signif. codes: 0 ‘***’ 0.001 ‘**’ 0.01 ‘*’ 0.05 ‘.’ 0.1 ‘ ’ 1						Signif. codes: 0 ‘***’ 0.001 ‘**’ 0.01 ‘*’ 0.05 ‘.’ 0.1 ‘ ’ 1						Signif. codes: 0 ‘***’ 0.001 ‘**’ 0.01 ‘*’ 0.05 ‘.’ 0.1 ‘ ’ 1						Signif. codes: 0 ‘***’ 0.001 ‘**’ 0.01 ‘*’ 0.05 ‘.’ 0.1 ‘ ’ 1
32	pdx1	pdx	3	2.1309	2.19915	1.77918	1.98861
33	pdx2	pdx	0	2.29767	2.39704	1.71817	1.82087		Correlation of Fixed Effects:						Correlation of Fixed Effects:						Correlation of Fixed Effects:						Correlation of Fixed Effects:
34	pdx2	pdx	1	2.13392	2.38849	1.70487	1.98465		(Intr) grppdx grpptf dbs_d1 dbs_d2 dbs_d3 grppd:_1 grppt:_1 grppd:_2 grppt:_2 grppd:_3						(Intr) grppdx grpptf dbs_d1 dbs_d2 dbs_d3 grppd:_1 grppt:_1 grppd:_2 grppt:_2 grppd:_3						(Intr) grppdx grpptf dbs_d1 dbs_d2 dbs_d3 grppd:_1 grppt:_1 grppd:_2 grppt:_2 grppd:_3						(Intr) grppdx grpptf dbs_d1 dbs_d2 dbs_d3 grppd:_1 grppt:_1 grppd:_2 grppt:_2 grppd:_3
35	pdx2	pdx	2	2.15013	2.19366	1.79534	1.9952		grouppdx -0.577						grouppdx -0.577						grouppdx -0.577						grouppdx -0.577
36	pdx2	pdx	3	2.20176	2.27418	1.64646	1.85063		groupptf -0.655 0.378						groupptf -0.655 0.378						groupptf -0.655 0.378						groupptf -0.655 0.378
									dbs_day1 -0.636 0.367 0.416						dbs_day1 -0.654 0.377 0.428						dbs_day1 -0.652 0.376 0.427						dbs_day1 -0.707 0.408 0.463
									dbs_day2 -0.636 0.367 0.416 0.500						dbs_day2 -0.654 0.377 0.428 0.500						dbs_day2 -0.652 0.376 0.427 0.500						dbs_day2 -0.707 0.408 0.463 0.500
									dbs_day3 -0.636 0.367 0.416 0.500 0.500						dbs_day3 -0.654 0.377 0.428 0.500 0.500						dbs_day3 -0.652 0.376 0.427 0.500 0.500						dbs_day3 -0.707 0.408 0.463 0.500 0.500
									grppdx:db_1 0.367 -0.636 -0.240 -0.577 -0.289 -0.289						grppdx:db_1 0.377 -0.654 -0.247 -0.577 -0.289 -0.289						grppdx:db_1 0.376 -0.652 -0.246 -0.577 -0.289 -0.289						grppdx:db_1 0.408 -0.707 -0.267 -0.577 -0.289 -0.289
									grpptf:db_1 0.416 -0.240 -0.636 -0.655 -0.327 -0.327 0.378						grpptf:db_1 0.428 -0.247 -0.654 -0.655 -0.327 -0.327 0.378						grpptf:db_1 0.427 -0.246 -0.652 -0.655 -0.327 -0.327 0.378						grpptf:db_1 0.463 -0.267 -0.707 -0.655 -0.327 -0.327 0.378
									grppdx:db_2 0.367 -0.636 -0.240 -0.289 -0.577 -0.289 0.500 0.189						grppdx:db_2 0.377 -0.654 -0.247 -0.289 -0.577 -0.289 0.500 0.189						grppdx:db_2 0.376 -0.652 -0.246 -0.289 -0.577 -0.289 0.500 0.189						grppdx:db_2 0.408 -0.707 -0.267 -0.289 -0.577 -0.289 0.500 0.189
									grpptf:db_2 0.416 -0.240 -0.636 -0.327 -0.655 -0.327 0.189 0.500 0.378						grpptf:db_2 0.428 -0.247 -0.654 -0.327 -0.655 -0.327 0.189 0.500 0.378						grpptf:db_2 0.427 -0.246 -0.652 -0.327 -0.655 -0.327 0.189 0.500 0.378						grpptf:db_2 0.463 -0.267 -0.707 -0.327 -0.655 -0.327 0.189 0.500 0.378
									grppdx:db_3 0.367 -0.636 -0.240 -0.289 -0.289 -0.577 0.500 0.189 0.500 0.189						grppdx:db_3 0.377 -0.654 -0.247 -0.289 -0.289 -0.577 0.500 0.189 0.500 0.189						grppdx:db_3 0.376 -0.652 -0.246 -0.289 -0.289 -0.577 0.500 0.189 0.500 0.189						grppdx:db_3 0.408 -0.707 -0.267 -0.289 -0.289 -0.577 0.500 0.189 0.500 0.189
									grpptf:db_3 0.416 -0.240 -0.636 -0.327 -0.327 -0.655 0.189 0.500 0.189 0.500 0.378						grpptf:db_3 0.428 -0.247 -0.654 -0.327 -0.327 -0.655 0.189 0.500 0.189 0.500 0.378						grpptf:db_3 0.427 -0.246 -0.652 -0.327 -0.327 -0.655 0.189 0.500 0.189 0.500 0.378						grpptf:db_3 0.463 -0.267 -0.707 -0.327 -0.327 -0.655 0.189 0.500 0.189 0.500 0.378
									>						>						>						optimizer (nloptwrap) convergence code: 0 (OK)
									> # Perform pairwise comparisons						> # Perform pairwise comparisons						> # Perform pairwise comparisons						boundary (singular) fit: see ?isSingular
									> emmeans_result <- emmeans(lmm, pairwise ~ group * dbs_day)						> emmeans_result <- emmeans(lmm, pairwise ~ group * dbs_day)						> emmeans_result <- emmeans(lmm, pairwise ~ group * dbs_day)
																											>
																											> # Perform pairwise comparisons
																											> emmeans_result <- emmeans(lmm, pairwise ~ group * dbs_day)
									>						>						>
									> # Display the pairwise comparisons						> # Display the pairwise comparisons						> # Display the pairwise comparisons
									> emmeans_result						> emmeans_result						> emmeans_result
									$emmeans						$emmeans						$emmeans						>
									group dbs_day emmean SE df lower.CL upper.CL						group dbs_day emmean SE df lower.CL upper.CL						group dbs_day emmean SE df lower.CL upper.CL						> # Display the pairwise comparisons
									control 0 2.21 0.0438 21.6 2.11 2.30						control 0 2.31 0.0463 22.6 2.22 2.41						control 0 1.74 0.0476 22.5 1.64 1.84						> emmeans_result
									pdx 0 2.20 0.0620 21.6 2.07 2.33						pdx 0 2.29 0.0655 22.6 2.15 2.42						pdx 0 1.80 0.0673 22.5 1.66 1.94						$emmeans
									ptf 0 2.96 0.0506 21.6 2.85 3.06						ptf 0 2.83 0.0535 22.6 2.72 2.94						ptf 0 2.75 0.0549 22.5 2.63 2.86						group dbs_day emmean SE df lower.CL upper.CL
									control 1 2.19 0.0438 21.6 2.10 2.28						control 1 2.28 0.0463 22.6 2.18 2.37						control 1 1.80 0.0476 22.5 1.70 1.90						control 0 1.90 0.0501 24 1.79 2.00
									pdx 1 2.19 0.0620 21.6 2.06 2.31						pdx 1 2.31 0.0655 22.6 2.17 2.44						pdx 1 1.76 0.0673 22.5 1.62 1.90						pdx 0 1.92 0.0708 24 1.77 2.06
									ptf 1 2.21 0.0506 21.6 2.10 2.31						ptf 1 2.29 0.0535 22.6 2.18 2.40						ptf 1 1.73 0.0549 22.5 1.62 1.85						ptf 0 2.94 0.0578 24 2.82 3.06
									control 2 2.15 0.0438 21.6 2.06 2.24						control 2 2.30 0.0463 22.6 2.21 2.40						control 2 1.73 0.0476 22.5 1.63 1.83						control 1 1.91 0.0501 24 1.80 2.01
									pdx 2 2.20 0.0620 21.6 2.08 2.33						pdx 2 2.27 0.0655 22.6 2.14 2.41						pdx 2 1.76 0.0673 22.5 1.62 1.90						pdx 1 1.94 0.0708 24 1.79 2.08
									ptf 2 2.21 0.0506 21.6 2.10 2.31						ptf 2 2.30 0.0535 22.6 2.19 2.41						ptf 2 1.71 0.0549 22.5 1.60 1.83						ptf 1 1.93 0.0578 24 1.81 2.05
									control 3 2.21 0.0438 21.6 2.12 2.30						control 3 2.32 0.0463 22.6 2.23 2.42						control 3 1.74 0.0476 22.5 1.64 1.84						control 2 1.93 0.0501 24 1.82 2.03
									pdx 3 2.17 0.0620 21.6 2.04 2.29						pdx 3 2.24 0.0655 22.6 2.10 2.37						pdx 3 1.71 0.0673 22.5 1.57 1.85						pdx 2 1.91 0.0708 24 1.77 2.06
									ptf 3 2.95 0.0506 21.6 2.85 3.06						ptf 3 2.86 0.0535 22.6 2.75 2.97						ptf 3 2.76 0.0549 22.5 2.65 2.88						ptf 2 1.91 0.0578 24 1.79 2.03
																											control 3 1.93 0.0501 24 1.83 2.03
									Degrees-of-freedom method: kenward-roger						Degrees-of-freedom method: kenward-roger						Degrees-of-freedom method: kenward-roger						pdx 3 1.92 0.0708 24 1.77 2.07
									Confidence level used: 0.95						Confidence level used: 0.95						Confidence level used: 0.95						ptf 3 2.95 0.0578 24 2.83 3.07
									$contrasts						$contrasts						$contrasts						Degrees-of-freedom method: kenward-roger
									contrast estimate SE df t.ratio p.value						contrast estimate SE df t.ratio p.value						contrast estimate SE df t.ratio p.value						Confidence level used: 0.95
									control dbs_day0 - pdx dbs_day0 0.002575 0.0759 21.6 0.034 1.0000						control dbs_day0 - pdx dbs_day0 0.029524 0.0802 22.6 0.368 1.0000						control dbs_day0 - pdx dbs_day0 -0.06352 0.0824 22.5 -0.771 0.9996
									control dbs_day0 - ptf dbs_day0 -0.750323 0.0669 21.6 -11.208 <.0001						control dbs_day0 - ptf dbs_day0 -0.517899 0.0708 22.6 -7.319 <.0001						control dbs_day0 - ptf dbs_day0 -1.00551 0.0727 22.5 -13.835 <.0001						$contrasts
									control dbs_day0 - control dbs_day1 0.019079 0.0558 18.0 0.342 1.0000						control dbs_day0 - control dbs_day1 0.036158 0.0605 18.0 0.597 1.0000						control dbs_day0 - control dbs_day1 -0.05676 0.0620 18.0 -0.915 0.9979						contrast estimate SE df t.ratio p.value
									control dbs_day0 - pdx dbs_day1 0.020249 0.0759 21.6 0.267 1.0000						control dbs_day0 - pdx dbs_day1 0.005406 0.0802 22.6 0.067 1.0000						control dbs_day0 - pdx dbs_day1 -0.01926 0.0824 22.5 -0.234 1.0000						control dbs_day0 - pdx dbs_day0 -0.021415 0.0867 24 -0.247 1.0000
									control dbs_day0 - ptf dbs_day1 -0.003981 0.0669 21.6 -0.059 1.0000						control dbs_day0 - ptf dbs_day1 0.025060 0.0708 22.6 0.354 1.0000						control dbs_day0 - ptf dbs_day1 0.00601 0.0727 22.5 0.083 1.0000						control dbs_day0 - ptf dbs_day0 -1.043216 0.0765 24 -13.637 <.0001
									control dbs_day0 - control dbs_day2 0.052144 0.0558 18.0 0.935 0.9975						control dbs_day0 - control dbs_day2 0.010133 0.0605 18.0 0.167 1.0000						control dbs_day0 - control dbs_day2 0.00811 0.0620 18.0 0.131 1.0000						control dbs_day0 - control dbs_day1 -0.010197 0.0708 18 -0.144 1.0000
									control dbs_day0 - pdx dbs_day2 0.001087 0.0759 21.6 0.014 1.0000						control dbs_day0 - pdx dbs_day2 0.041021 0.0802 22.6 0.511 1.0000						control dbs_day0 - pdx dbs_day2 -0.01616 0.0824 22.5 -0.196 1.0000						control dbs_day0 - pdx dbs_day1 -0.041202 0.0867 24 -0.475 1.0000
									control dbs_day0 - ptf dbs_day2 -0.001604 0.0669 21.6 -0.024 1.0000						control dbs_day0 - ptf dbs_day2 0.011083 0.0708 22.6 0.157 1.0000						control dbs_day0 - ptf dbs_day2 0.02526 0.0727 22.5 0.348 1.0000						control dbs_day0 - ptf dbs_day1 -0.029510 0.0765 24 -0.386 1.0000
									control dbs_day0 - control dbs_day3 -0.001501 0.0558 18.0 -0.027 1.0000						control dbs_day0 - control dbs_day3 -0.008050 0.0605 18.0 -0.133 1.0000						control dbs_day0 - control dbs_day3 -0.00305 0.0620 18.0 -0.049 1.0000						control dbs_day0 - control dbs_day2 -0.030245 0.0708 18 -0.427 1.0000
									control dbs_day0 - pdx dbs_day3 0.039152 0.0759 21.6 0.516 1.0000						control dbs_day0 - pdx dbs_day3 0.077969 0.0802 22.6 0.972 0.9969						control dbs_day0 - pdx dbs_day3 0.02726 0.0824 22.5 0.331 1.0000						control dbs_day0 - pdx dbs_day2 -0.017426 0.0867 24 -0.201 1.0000
									control dbs_day0 - ptf dbs_day3 -0.745026 0.0669 21.6 -11.129 <.0001						control dbs_day0 - ptf dbs_day3 -0.543032 0.0708 22.6 -7.675 <.0001						control dbs_day0 - ptf dbs_day3 -1.02449 0.0727 22.5 -14.096 <.0001						control dbs_day0 - ptf dbs_day2 -0.012937 0.0765 24 -0.169 1.0000
									pdx dbs_day0 - ptf dbs_day0 -0.752898 0.0800 21.6 -9.409 <.0001						pdx dbs_day0 - ptf dbs_day0 -0.547423 0.0846 22.6 -6.473 0.0001						pdx dbs_day0 - ptf dbs_day0 -0.94200 0.0869 22.5 -10.844 <.0001						control dbs_day0 - control dbs_day3 -0.033116 0.0708 18 -0.468 1.0000
									pdx dbs_day0 - control dbs_day1 0.016504 0.0759 21.6 0.217 1.0000						pdx dbs_day0 - control dbs_day1 0.006634 0.0802 22.6 0.083 1.0000						pdx dbs_day0 - control dbs_day1 0.00676 0.0824 22.5 0.082 1.0000						control dbs_day0 - pdx dbs_day3 -0.023002 0.0867 24 -0.265 1.0000
									pdx dbs_day0 - pdx dbs_day1 0.017674 0.0788 18.0 0.224 1.0000						pdx dbs_day0 - pdx dbs_day1 -0.024117 0.0856 18.0 -0.282 1.0000						pdx dbs_day0 - pdx dbs_day1 0.04426 0.0877 18.0 0.504 1.0000						control dbs_day0 - ptf dbs_day3 -1.055133 0.0765 24 -13.793 <.0001
									pdx dbs_day0 - ptf dbs_day1 -0.006556 0.0800 21.6 -0.082 1.0000						pdx dbs_day0 - ptf dbs_day1 -0.004464 0.0846 22.6 -0.053 1.0000						pdx dbs_day0 - ptf dbs_day1 0.06953 0.0869 22.5 0.800 0.9994						pdx dbs_day0 - ptf dbs_day0 -1.021801 0.0914 24 -11.175 <.0001
									pdx dbs_day0 - control dbs_day2 0.049569 0.0759 21.6 0.653 0.9999						pdx dbs_day0 - control dbs_day2 -0.019391 0.0802 22.6 -0.242 1.0000						pdx dbs_day0 - control dbs_day2 0.07162 0.0824 22.5 0.869 0.9988						pdx dbs_day0 - control dbs_day1 0.011218 0.0867 24 0.129 1.0000
									pdx dbs_day0 - pdx dbs_day2 -0.001488 0.0788 18.0 -0.019 1.0000						pdx dbs_day0 - pdx dbs_day2 0.011498 0.0856 18.0 0.134 1.0000						pdx dbs_day0 - pdx dbs_day2 0.04736 0.0877 18.0 0.540 1.0000						pdx dbs_day0 - pdx dbs_day1 -0.019787 0.1002 18 -0.198 1.0000
									pdx dbs_day0 - ptf dbs_day2 -0.004179 0.0800 21.6 -0.052 1.0000						pdx dbs_day0 - ptf dbs_day2 -0.018440 0.0846 22.6 -0.218 1.0000						pdx dbs_day0 - ptf dbs_day2 0.08877 0.0869 22.5 1.022 0.9953						pdx dbs_day0 - ptf dbs_day1 -0.008094 0.0914 24 -0.089 1.0000
									pdx dbs_day0 - control dbs_day3 -0.004076 0.0759 21.6 -0.054 1.0000						pdx dbs_day0 - control dbs_day3 -0.037574 0.0802 22.6 -0.468 1.0000						pdx dbs_day0 - control dbs_day3 0.06046 0.0824 22.5 0.734 0.9998						pdx dbs_day0 - control dbs_day2 -0.008830 0.0867 24 -0.102 1.0000
									pdx dbs_day0 - pdx dbs_day3 0.036577 0.0788 18.0 0.464 1.0000						pdx dbs_day0 - pdx dbs_day3 0.048445 0.0856 18.0 0.566 1.0000						pdx dbs_day0 - pdx dbs_day3 0.09078 0.0877 18.0 1.035 0.9942						pdx dbs_day0 - pdx dbs_day2 0.003989 0.1002 18 0.040 1.0000
									pdx dbs_day0 - ptf dbs_day3 -0.747601 0.0800 21.6 -9.343 <.0001						pdx dbs_day0 - ptf dbs_day3 -0.572556 0.0846 22.6 -6.770 <.0001						pdx dbs_day0 - ptf dbs_day3 -0.96098 0.0869 22.5 -11.063 <.0001						pdx dbs_day0 - ptf dbs_day2 0.008478 0.0914 24 0.093 1.0000
									ptf dbs_day0 - control dbs_day1 0.769402 0.0669 21.6 11.493 <.0001						ptf dbs_day0 - control dbs_day1 0.554056 0.0708 22.6 7.830 <.0001						ptf dbs_day0 - control dbs_day1 0.94875 0.0727 22.5 13.054 <.0001						pdx dbs_day0 - control dbs_day3 -0.011701 0.0867 24 -0.135 1.0000
									ptf dbs_day0 - pdx dbs_day1 0.770572 0.0800 21.6 9.630 <.0001						ptf dbs_day0 - pdx dbs_day1 0.523305 0.0846 22.6 6.188 0.0001						ptf dbs_day0 - pdx dbs_day1 0.98625 0.0869 22.5 11.354 <.0001						pdx dbs_day0 - pdx dbs_day3 -0.001587 0.1002 18 -0.016 1.0000
									ptf dbs_day0 - ptf dbs_day1 0.746341 0.0644 18.0 11.593 <.0001						ptf dbs_day0 - ptf dbs_day1 0.542958 0.0699 18.0 7.766 <.0001						ptf dbs_day0 - ptf dbs_day1 1.01153 0.0716 18.0 14.121 <.0001						pdx dbs_day0 - ptf dbs_day3 -1.033718 0.0914 24 -11.305 <.0001
									ptf dbs_day0 - control dbs_day2 0.802467 0.0669 21.6 11.987 <.0001						ptf dbs_day0 - control dbs_day2 0.528031 0.0708 22.6 7.463 <.0001						ptf dbs_day0 - control dbs_day2 1.01362 0.0727 22.5 13.947 <.0001						ptf dbs_day0 - control dbs_day1 1.033019 0.0765 24 13.503 <.0001
									ptf dbs_day0 - pdx dbs_day2 0.751409 0.0800 21.6 9.391 <.0001						ptf dbs_day0 - pdx dbs_day2 0.558920 0.0846 22.6 6.609 0.0001						ptf dbs_day0 - pdx dbs_day2 0.98935 0.0869 22.5 11.389 <.0001						ptf dbs_day0 - pdx dbs_day1 1.002015 0.0914 24 10.959 <.0001
									ptf dbs_day0 - ptf dbs_day2 0.748719 0.0644 18.0 11.630 <.0001						ptf dbs_day0 - ptf dbs_day2 0.528982 0.0699 18.0 7.566 <.0001						ptf dbs_day0 - ptf dbs_day2 1.03077 0.0716 18.0 14.390 <.0001						ptf dbs_day0 - ptf dbs_day1 1.013707 0.0818 18 12.395 <.0001
									ptf dbs_day0 - control dbs_day3 0.748821 0.0669 21.6 11.185 <.0001						ptf dbs_day0 - control dbs_day3 0.509849 0.0708 22.6 7.206 <.0001						ptf dbs_day0 - control dbs_day3 1.00246 0.0727 22.5 13.793 <.0001						ptf dbs_day0 - control dbs_day2 1.012972 0.0765 24 13.241 <.0001
									ptf dbs_day0 - pdx dbs_day3 0.789474 0.0800 21.6 9.866 <.0001						ptf dbs_day0 - pdx dbs_day3 0.595867 0.0846 22.6 7.046 <.0001						ptf dbs_day0 - pdx dbs_day3 1.03278 0.0869 22.5 11.889 <.0001						ptf dbs_day0 - pdx dbs_day2 1.025791 0.0914 24 11.219 <.0001
									ptf dbs_day0 - ptf dbs_day3 0.005297 0.0644 18.0 0.082 1.0000						ptf dbs_day0 - ptf dbs_day3 -0.025133 0.0699 18.0 -0.359 1.0000						ptf dbs_day0 - ptf dbs_day3 -0.01898 0.0716 18.0 -0.265 1.0000						ptf dbs_day0 - ptf dbs_day2 1.030280 0.0818 18 12.598 <.0001
									control dbs_day1 - pdx dbs_day1 0.001170 0.0759 21.6 0.015 1.0000						control dbs_day1 - pdx dbs_day1 -0.030751 0.0802 22.6 -0.383 1.0000						control dbs_day1 - pdx dbs_day1 0.03750 0.0824 22.5 0.455 1.0000						ptf dbs_day0 - control dbs_day3 1.010100 0.0765 24 13.204 <.0001
									control dbs_day1 - ptf dbs_day1 -0.023061 0.0669 21.6 -0.344 1.0000						control dbs_day1 - ptf dbs_day1 -0.011098 0.0708 22.6 -0.157 1.0000						control dbs_day1 - ptf dbs_day1 0.06277 0.0727 22.5 0.864 0.9989						ptf dbs_day0 - pdx dbs_day3 1.020214 0.0914 24 11.158 <.0001
									control dbs_day1 - control dbs_day2 0.033065 0.0558 18.0 0.593 1.0000						control dbs_day1 - control dbs_day2 -0.026025 0.0605 18.0 -0.430 1.0000						control dbs_day1 - control dbs_day2 0.06487 0.0620 18.0 1.046 0.9937						ptf dbs_day0 - ptf dbs_day3 -0.011917 0.0818 18 -0.146 1.0000
									control dbs_day1 - pdx dbs_day2 -0.017993 0.0759 21.6 -0.237 1.0000						control dbs_day1 - pdx dbs_day2 0.004863 0.0802 22.6 0.061 1.0000						control dbs_day1 - pdx dbs_day2 0.04060 0.0824 22.5 0.493 1.0000						control dbs_day1 - pdx dbs_day1 -0.031005 0.0867 24 -0.357 1.0000
									control dbs_day1 - ptf dbs_day2 -0.020683 0.0669 21.6 -0.309 1.0000						control dbs_day1 - ptf dbs_day2 -0.025074 0.0708 22.6 -0.354 1.0000						control dbs_day1 - ptf dbs_day2 0.08202 0.0727 22.5 1.128 0.9896						control dbs_day1 - ptf dbs_day1 -0.019312 0.0765 24 -0.252 1.0000
									control dbs_day1 - control dbs_day3 -0.020581 0.0558 18.0 -0.369 1.0000						control dbs_day1 - control dbs_day3 -0.044208 0.0605 18.0 -0.730 0.9997						control dbs_day1 - control dbs_day3 0.05371 0.0620 18.0 0.866 0.9987						control dbs_day1 - control dbs_day2 -0.020048 0.0708 18 -0.283 1.0000
									control dbs_day1 - pdx dbs_day3 0.020072 0.0759 21.6 0.264 1.0000						control dbs_day1 - pdx dbs_day3 0.041811 0.0802 22.6 0.521 1.0000						control dbs_day1 - pdx dbs_day3 0.08402 0.0824 22.5 1.020 0.9954						control dbs_day1 - pdx dbs_day2 -0.007229 0.0867 24 -0.083 1.0000
									control dbs_day1 - ptf dbs_day3 -0.764105 0.0669 21.6 -11.414 <.0001						control dbs_day1 - ptf dbs_day3 -0.579190 0.0708 22.6 -8.186 <.0001						control dbs_day1 - ptf dbs_day3 -0.96773 0.0727 22.5 -13.315 <.0001						control dbs_day1 - ptf dbs_day2 -0.002740 0.0765 24 -0.036 1.0000
									pdx dbs_day1 - ptf dbs_day1 -0.024231 0.0800 21.6 -0.303 1.0000						pdx dbs_day1 - ptf dbs_day1 0.019653 0.0846 22.6 0.232 1.0000						pdx dbs_day1 - ptf dbs_day1 0.02527 0.0869 22.5 0.291 1.0000						control dbs_day1 - control dbs_day3 -0.022919 0.0708 18 -0.324 1.0000
									pdx dbs_day1 - control dbs_day2 0.031895 0.0759 21.6 0.420 1.0000						pdx dbs_day1 - control dbs_day2 0.004726 0.0802 22.6 0.059 1.0000						pdx dbs_day1 - control dbs_day2 0.02737 0.0824 22.5 0.332 1.0000						control dbs_day1 - pdx dbs_day3 -0.012805 0.0867 24 -0.148 1.0000
									pdx dbs_day1 - pdx dbs_day2 -0.019163 0.0788 18.0 -0.243 1.0000						pdx dbs_day1 - pdx dbs_day2 0.035615 0.0856 18.0 0.416 1.0000						pdx dbs_day1 - pdx dbs_day2 0.00310 0.0877 18.0 0.035 1.0000						control dbs_day1 - ptf dbs_day3 -1.044936 0.0765 24 -13.659 <.0001
									pdx dbs_day1 - ptf dbs_day2 -0.021853 0.0800 21.6 -0.273 1.0000						pdx dbs_day1 - ptf dbs_day2 0.005677 0.0846 22.6 0.067 1.0000						pdx dbs_day1 - ptf dbs_day2 0.04452 0.0869 22.5 0.512 1.0000						pdx dbs_day1 - ptf dbs_day1 0.011692 0.0914 24 0.128 1.0000
									pdx dbs_day1 - control dbs_day3 -0.021751 0.0759 21.6 -0.287 1.0000						pdx dbs_day1 - control dbs_day3 -0.013456 0.0802 22.6 -0.168 1.0000						pdx dbs_day1 - control dbs_day3 0.01621 0.0824 22.5 0.197 1.0000						pdx dbs_day1 - control dbs_day2 0.010957 0.0867 24 0.126 1.0000
									pdx dbs_day1 - pdx dbs_day3 0.018902 0.0788 18.0 0.240 1.0000						pdx dbs_day1 - pdx dbs_day3 0.072562 0.0856 18.0 0.847 0.9989						pdx dbs_day1 - pdx dbs_day3 0.04652 0.0877 18.0 0.530 1.0000						pdx dbs_day1 - pdx dbs_day2 0.023776 0.1002 18 0.237 1.0000
									pdx dbs_day1 - ptf dbs_day3 -0.765275 0.0800 21.6 -9.564 <.0001						pdx dbs_day1 - ptf dbs_day3 -0.548439 0.0846 22.6 -6.485 0.0001						pdx dbs_day1 - ptf dbs_day3 -1.00523 0.0869 22.5 -11.572 <.0001						pdx dbs_day1 - ptf dbs_day2 0.028265 0.0914 24 0.309 1.0000
									ptf dbs_day1 - control dbs_day2 0.056126 0.0669 21.6 0.838 0.9991						ptf dbs_day1 - control dbs_day2 -0.014927 0.0708 22.6 -0.211 1.0000						ptf dbs_day1 - control dbs_day2 0.00209 0.0727 22.5 0.029 1.0000						pdx dbs_day1 - control dbs_day3 0.008086 0.0867 24 0.093 1.0000
									ptf dbs_day1 - pdx dbs_day2 0.005068 0.0800 21.6 0.063 1.0000						ptf dbs_day1 - pdx dbs_day2 0.015961 0.0846 22.6 0.189 1.0000						ptf dbs_day1 - pdx dbs_day2 -0.02217 0.0869 22.5 -0.255 1.0000						pdx dbs_day1 - pdx dbs_day3 0.018199 0.1002 18 0.182 1.0000
									ptf dbs_day1 - ptf dbs_day2 0.002377 0.0644 18.0 0.037 1.0000						ptf dbs_day1 - ptf dbs_day2 -0.013976 0.0699 18.0 -0.200 1.0000						ptf dbs_day1 - ptf dbs_day2 0.01924 0.0716 18.0 0.269 1.0000						pdx dbs_day1 - ptf dbs_day3 -1.013932 0.0914 24 -11.089 <.0001
									ptf dbs_day1 - control dbs_day3 0.002480 0.0669 21.6 0.037 1.0000						ptf dbs_day1 - control dbs_day3 -0.033110 0.0708 22.6 -0.468 1.0000						ptf dbs_day1 - control dbs_day3 -0.00907 0.0727 22.5 -0.125 1.0000						ptf dbs_day1 - control dbs_day2 -0.000735 0.0765 24 -0.010 1.0000
									ptf dbs_day1 - pdx dbs_day3 0.043133 0.0800 21.6 0.539 1.0000						ptf dbs_day1 - pdx dbs_day3 0.052909 0.0846 22.6 0.626 0.9999						ptf dbs_day1 - pdx dbs_day3 0.02125 0.0869 22.5 0.245 1.0000						ptf dbs_day1 - pdx dbs_day2 0.012084 0.0914 24 0.132 1.0000
									ptf dbs_day1 - ptf dbs_day3 -0.741044 0.0644 18.0 -11.511 <.0001						ptf dbs_day1 - ptf dbs_day3 -0.568092 0.0699 18.0 -8.125 <.0001						ptf dbs_day1 - ptf dbs_day3 -1.03051 0.0716 18.0 -14.386 <.0001						ptf dbs_day1 - ptf dbs_day2 0.016573 0.0818 18 0.203 1.0000
									control dbs_day2 - pdx dbs_day2 -0.051058 0.0759 21.6 -0.673 0.9999						control dbs_day2 - pdx dbs_day2 0.030889 0.0802 22.6 0.385 1.0000						control dbs_day2 - pdx dbs_day2 -0.02427 0.0824 22.5 -0.294 1.0000						ptf dbs_day1 - control dbs_day3 -0.003606 0.0765 24 -0.047 1.0000
									control dbs_day2 - ptf dbs_day2 -0.053748 0.0669 21.6 -0.803 0.9994						control dbs_day2 - ptf dbs_day2 0.000951 0.0708 22.6 0.013 1.0000						control dbs_day2 - ptf dbs_day2 0.01715 0.0727 22.5 0.236 1.0000						ptf dbs_day1 - pdx dbs_day3 0.006507 0.0914 24 0.071 1.0000
									control dbs_day2 - control dbs_day3 -0.053646 0.0558 18.0 -0.962 0.9968						control dbs_day2 - control dbs_day3 -0.018183 0.0605 18.0 -0.300 1.0000						control dbs_day2 - control dbs_day3 -0.01116 0.0620 18.0 -0.180 1.0000						ptf dbs_day1 - ptf dbs_day3 -1.025624 0.0818 18 -12.541 <.0001
									control dbs_day2 - pdx dbs_day3 -0.012993 0.0759 21.6 -0.171 1.0000						control dbs_day2 - pdx dbs_day3 0.067836 0.0802 22.6 0.846 0.9991						control dbs_day2 - pdx dbs_day3 0.01915 0.0824 22.5 0.232 1.0000						control dbs_day2 - pdx dbs_day2 0.012819 0.0867 24 0.148 1.0000
									control dbs_day2 - ptf dbs_day3 -0.797170 0.0669 21.6 -11.908 <.0001						control dbs_day2 - ptf dbs_day3 -0.553165 0.0708 22.6 -7.818 <.0001						control dbs_day2 - ptf dbs_day3 -1.03260 0.0727 22.5 -14.208 <.0001						control dbs_day2 - ptf dbs_day2 0.017308 0.0765 24 0.226 1.0000
									pdx dbs_day2 - ptf dbs_day2 -0.002691 0.0800 21.6 -0.034 1.0000						pdx dbs_day2 - ptf dbs_day2 -0.029938 0.0846 22.6 -0.354 1.0000						pdx dbs_day2 - ptf dbs_day2 0.04142 0.0869 22.5 0.477 1.0000						control dbs_day2 - control dbs_day3 -0.002871 0.0708 18 -0.041 1.0000
									pdx dbs_day2 - control dbs_day3 -0.002588 0.0759 21.6 -0.034 1.0000						pdx dbs_day2 - control dbs_day3 -0.049071 0.0802 22.6 -0.612 1.0000						pdx dbs_day2 - control dbs_day3 0.01311 0.0824 22.5 0.159 1.0000						control dbs_day2 - pdx dbs_day3 0.007242 0.0867 24 0.083 1.0000
									pdx dbs_day2 - pdx dbs_day3 0.038065 0.0788 18.0 0.483 1.0000						pdx dbs_day2 - pdx dbs_day3 0.036947 0.0856 18.0 0.431 1.0000						pdx dbs_day2 - pdx dbs_day3 0.04342 0.0877 18.0 0.495 1.0000						control dbs_day2 - ptf dbs_day3 -1.024889 0.0765 24 -13.397 <.0001
									pdx dbs_day2 - ptf dbs_day3 -0.746113 0.0800 21.6 -9.325 <.0001						pdx dbs_day2 - ptf dbs_day3 -0.584054 0.0846 22.6 -6.906 <.0001						pdx dbs_day2 - ptf dbs_day3 -1.00833 0.0869 22.5 -11.608 <.0001						pdx dbs_day2 - ptf dbs_day2 0.004489 0.0914 24 0.049 1.0000
									ptf dbs_day2 - control dbs_day3 0.000103 0.0669 21.6 0.002 1.0000						ptf dbs_day2 - control dbs_day3 -0.019133 0.0708 22.6 -0.270 1.0000						ptf dbs_day2 - control dbs_day3 -0.02831 0.0727 22.5 -0.390 1.0000						pdx dbs_day2 - control dbs_day3 -0.015690 0.0867 24 -0.181 1.0000
									ptf dbs_day2 - pdx dbs_day3 0.040756 0.0800 21.6 0.509 1.0000						ptf dbs_day2 - pdx dbs_day3 0.066885 0.0846 22.6 0.791 0.9995						ptf dbs_day2 - pdx dbs_day3 0.00200 0.0869 22.5 0.023 1.0000						pdx dbs_day2 - pdx dbs_day3 -0.005577 0.1002 18 -0.056 1.0000
									ptf dbs_day2 - ptf dbs_day3 -0.743422 0.0644 18.0 -11.548 <.0001						ptf dbs_day2 - ptf dbs_day3 -0.554115 0.0699 18.0 -7.925 <.0001						ptf dbs_day2 - ptf dbs_day3 -1.04975 0.0716 18.0 -14.655 <.0001						pdx dbs_day2 - ptf dbs_day3 -1.037708 0.0914 24 -11.349 <.0001
									control dbs_day3 - pdx dbs_day3 0.040653 0.0759 21.6 0.536 1.0000						control dbs_day3 - pdx dbs_day3 0.086018 0.0802 22.6 1.072 0.9931						control dbs_day3 - pdx dbs_day3 0.03031 0.0824 22.5 0.368 1.0000						ptf dbs_day2 - control dbs_day3 -0.020179 0.0765 24 -0.264 1.0000
									control dbs_day3 - ptf dbs_day3 -0.743525 0.0669 21.6 -11.106 <.0001						control dbs_day3 - ptf dbs_day3 -0.534982 0.0708 22.6 -7.561 <.0001						control dbs_day3 - ptf dbs_day3 -1.02144 0.0727 22.5 -14.054 <.0001						ptf dbs_day2 - pdx dbs_day3 -0.010065 0.0914 24 -0.110 1.0000
									pdx dbs_day3 - ptf dbs_day3 -0.784178 0.0800 21.6 -9.800 <.0001						pdx dbs_day3 - ptf dbs_day3 -0.621001 0.0846 22.6 -7.343 <.0001						pdx dbs_day3 - ptf dbs_day3 -1.05175 0.0869 22.5 -12.108 <.0001						ptf dbs_day2 - ptf dbs_day3 -1.042196 0.0818 18 -12.744 <.0001
																											control dbs_day3 - pdx dbs_day3 0.010114 0.0867 24 0.117 1.0000
									Degrees-of-freedom method: kenward-roger						Degrees-of-freedom method: kenward-roger						Degrees-of-freedom method: kenward-roger						control dbs_day3 - ptf dbs_day3 -1.022017 0.0765 24 -13.360 <.0001
									P value adjustment: tukey method for comparing a family of 12 estimates						P value adjustment: tukey method for comparing a family of 12 estimates						P value adjustment: tukey method for comparing a family of 12 estimates						pdx dbs_day3 - ptf dbs_day3 -1.032131 0.0914 24 -11.288 <.0001
																											Degrees-of-freedom method: kenward-roger
																											P value adjustment: tukey method for comparing a family of 12 estimates
